# Supplementary material for: Tolypothrix Strains (Cyanobacteria) as a Source of Bioactive Compounds with Anticancer, Antioxidant and Anti-Inflammatory Activity
Source: Int J Mol Sci. 2025 May 26;26(11):5086. doi: 10.3390/ijms26115086 (PMC12154164; doi:10.3390/ijms26115086)
Supplement: Supplementary file 1 [file ijms-26-05086-s001.zip]

Archive with 1 entries (1 files):
- ijms-3659182-supplementary.pdf
